# Supplementary material for: Potential UV-Protective Effect of Freestanding Biodegradable Nanosheet-Based Sunscreen Preparations in XPA-Deficient Mice
Source: Pharmaceutics. 2022 Feb 17;14(2):431. doi: 10.3390/pharmaceutics14020431 (PMC8878169; doi:10.3390/pharmaceutics14020431)
Supplement: Supplementary file 1 [file pharmaceutics-14-00431-s001.zip]

Archive with 1 entries (1 files):
- pharmaceutics-1579577-supplementary.pdf
